# Supplementary material for: Onthophagus cervicornis Kirby, 1825, new synonym under Onthophagus dama (Fabricius, 1798) (Coleoptera, Scarabaeidae, Scarabaeinae)
Source: Zookeys. 2014 Jun 24;(419):111–5. doi: 10.3897/zookeys.419.7849 (PMC4109455; doi:10.3897/zookeys.419.7849)
Supplement: XML Treatment for Onthophagus dama [file zookeys.419.7849-treatment1.xml]

<!DOCTYPE tp:taxon-treatment
  PUBLIC "-//TaxonX//DTD Taxonomic Treatment Publishing DTD v0 20100105//EN" "tax-treatment-NSO.dtd">
<tp:taxon-treatment xmlns:tp="http://www.plazi.org/taxpub"><tp:treatment-meta><kwd-group><label>Taxon classification</label><kwd><named-content content-type="kingdom">Animalia</named-content></kwd><kwd><named-content content-type="order">Coleoptera</named-content></kwd><kwd><named-content content-type="family">Scarabaeidae</named-content></kwd></kwd-group><mixed-citation publication-type="journal"><person-group><name><surname>Rossini</surname><given-names>Michele</given-names></name><name><surname>Vaz-de-Mello</surname><given-names>Fernando Z.</given-names></name><name><surname>Mann</surname><given-names>Darren J.</given-names></name></person-group><article-title><italic>Onthophagus cervicornis</italic> Kirby, 1825, new synonym under <italic>Onthophagus dama</italic> (Fabricius, 1798) (Coleoptera, Scarabaeidae, Scarabaeinae)</article-title><source>Zookeys</source><day>24</day><month>6</month><year>2014</year><volume>2014</volume><issue>419</issue><fpage>111</fpage><lpage>115</lpage><pub-id pub-id-type="doi">10.3897/zookeys.419.7849</pub-id></mixed-citation></tp:treatment-meta><tp:nomenclature><tp:taxon-name>
                        <tp:taxon-name-part taxon-name-part-type="genus">Onthophagus</tp:taxon-name-part>
                        <tp:taxon-name-part taxon-name-part-type="species">dama</tp:taxon-name-part>
                    </tp:taxon-name><tp:taxon-authority>(Fabricius, 1798)</tp:taxon-authority><xref ref-type="fig" rid="F1">Fig. 1–4</xref><tp:nomenclature-citation-list><tp:nomenclature-citation><tp:taxon-name>Copris dama</tp:taxon-name><comment><xref ref-type="bibr" rid="B7">Fabricius 1798</xref>: 32</comment></tp:nomenclature-citation><tp:nomenclature-citation><tp:taxon-name>Scarabaeus aeneus</tp:taxon-name><comment><xref ref-type="bibr" rid="B16">Olivier 1789</xref>: 131</comment></tp:nomenclature-citation><tp:nomenclature-citation><tp:taxon-name>Onthophagus dama</tp:taxon-name><comment> (<xref ref-type="bibr" rid="B7">Fabricius 1798</xref>) <xref ref-type="bibr" rid="B1">Arrow 1931</xref>: 280</comment></tp:nomenclature-citation><tp:nomenclature-citation><tp:taxon-name>Onthophagus zubaci</tp:taxon-name><comment><xref ref-type="bibr" rid="B2">Balthasar 1932</xref>: 151</comment></tp:nomenclature-citation><tp:nomenclature-citation><tp:taxon-name>Onthophagus (Onthophagus) dama</tp:taxon-name><comment> (<xref ref-type="bibr" rid="B7">Fabricius 1798</xref>) <xref ref-type="bibr" rid="B3">Balthasar 1963</xref>: 325</comment></tp:nomenclature-citation><tp:nomenclature-citation><tp:taxon-name>Onthophagus cervicornis</tp:taxon-name><comment><xref ref-type="bibr" rid="B12">Kirby 1825</xref>: 565, syn. n.</comment></tp:nomenclature-citation></tp:nomenclature-citation-list></tp:nomenclature><tp:treatment-sec sec-type="Remarks"><title>Remarks.</title><p>As no major nomenclatural concern can affect the current taxonomic status of <italic><tp:taxon-name>Onthophagus cervicornis</tp:taxon-name></italic>, we decided to maintain the syntypic status (Art. 73.2.1) for the examined specimens (<xref ref-type="bibr" rid="B11">ICZN 1999</xref>: 74.7.3). Instead, in order to maintain the nomenclature stability for <italic><tp:taxon-name>Onthophagus dama</tp:taxon-name></italic>, as well as the correct identification of further specimens, a male lectotype is here designated by choosing a name-bearing type specimen.</p></tp:treatment-sec><tp:treatment-sec sec-type="Geographical distribution"><title>Geographical distribution.</title><p>Nepal, Bhutan, Sri Lanka and India: Chhattisgarh, Haryana, Himachal Pradesh, Karnataka, Madhya Pradesh, Maharashtra, Odisha, Tamil Nadu, Uttar Pradesh, Uttarakhand (<xref ref-type="bibr" rid="B6">Chandra and Gupta 2013</xref>: 4665), and Sikkim (<xref ref-type="bibr" rid="B3">Balthasar 1963</xref>: 326).</p></tp:treatment-sec><tp:treatment-sec sec-type="Type material examined"><title>Type material examined.</title><p>Syntypes (1♂ + 1♀): 1♂, dry pinned. Original label: “cervicornis” [cream label, W. Kirby black handwritten]; “♂ syntype <tp:taxon-name>Onthophagus cervicornis</tp:taxon-name> Kirby 1825: 565 = <tp:taxon-name>Onthophagus dama</tp:taxon-name> (F.) Rossini &amp; Mann, 2014” [printed] (MM). 1♀, dry pinned. Original labels: “♀” [cream label, black hand<!--PageBreak-->written]/ cervicornis coll. Kirby [cream label with black border, black handwritten] / “Ex. Coll. Hincks &amp; Dibb” [white label, black written printed] / “Manchester Museum, SYNTYPE” [blue label, black written printed] “♀ syntype <tp:taxon-name>Onthophagus cervicornis</tp:taxon-name> Kirby 1825: 565 = <tp:taxon-name>Onthophagus dama</tp:taxon-name> (F.) Rossini &amp; Mann, 2014” [printed] (MM).</p></tp:treatment-sec><tp:treatment-sec sec-type="Ecology"><title>Ecology.</title><p>coprophagus, mostly attracted by cattle and human excrements, tunneler, active in any seasons and diurnal (<xref ref-type="bibr" rid="B19">Venugopal et al. 2012</xref>). Very widespread and abundant in tropical dry forest and agricultural habitats.</p><!--PageBreak--></tp:treatment-sec><tp:treatment-sec><!--Section generated to contain objects referenced in tp:taxon-treatment.--><fig id="F1" position="float" orientation="portrait"><label>Figures 1–4.</label><caption><p>Syntypes of <italic><tp:taxon-name>Onthophagus cervicornis</tp:taxon-name></italic> Kirby, 1825. <bold>1</bold> Dorsal habitus of the male <bold>2</bold> Dorsal habitus of the female <bold>3</bold> Labels of the male (Kirby handwriting) <bold>4</bold> Labels of the female.</p></caption><graphic xmlns:xlink="http://www.w3.org/1999/xlink" xlink:href="zookeys-419-111-g001.jpg" position="float" orientation="portrait" xlink:type="simple"/></fig></tp:treatment-sec><ref-list><ref id="B7"><mixed-citation xmlns:xlink="http://www.w3.org/1999/xlink" xlink:type="simple"><person-group><name name-style="western"><surname>Fabricius</surname><given-names>JC</given-names></name></person-group> (<year>1798</year>) <source>Entomologiae systematicae supplementum.</source><publisher-name>Proet and Storch</publisher-name>, <publisher-loc>Hafniae</publisher-loc>, <size units="page">572 pp</size>.</mixed-citation></ref><ref id="B16"><mixed-citation xmlns:xlink="http://www.w3.org/1999/xlink" xlink:type="simple"><person-group><name name-style="western"><surname>Olivier</surname><given-names>AG</given-names></name></person-group> (<year>1789</year>) <article-title>Entomologie, ou histoire naturelle des insectes, avec leurs caractères génériques et spécifiques, leur description, leur synonymie, et leur figure enluminée.</article-title><source>Coléoptères Baudouin (Paris)</source><volume>1</volume>: <fpage>1</fpage>–<lpage>190</lpage>. doi: <ext-link ext-link-type="doi" xlink:href="10.5962/bhl.title.49479" xlink:type="simple">10.5962/bhl.title.49479</ext-link></mixed-citation></ref><ref id="B1"><mixed-citation xmlns:xlink="http://www.w3.org/1999/xlink" xlink:type="simple"><person-group><name name-style="western"><surname>Arrow</surname><given-names>GJ</given-names></name></person-group> (<year>1931</year>) <source>The Fauna of British India including Ceylon and Burma, Coleoptera, Lamellicornia, Part III. (Coprinae).</source><publisher-name>Taylor and Francis</publisher-name>, <publisher-loc>London</publisher-loc>, <size units="page">428 pp</size>.</mixed-citation></ref><ref id="B2"><mixed-citation xmlns:xlink="http://www.w3.org/1999/xlink" xlink:type="simple"><person-group><name name-style="western"><surname>Balthasar</surname><given-names>V</given-names></name></person-group> (<year>1932</year>) <article-title>Eine neue Onthophagus-Art aus Ost-Indien.</article-title><source>Stettiner entomologische Zeitung, Stettin</source><volume>93</volume>: <fpage>151</fpage>–<lpage>153</lpage>.</mixed-citation></ref><ref id="B3"><mixed-citation xmlns:xlink="http://www.w3.org/1999/xlink" xlink:type="simple"><person-group><name name-style="western"><surname>Balthasar</surname><given-names>V</given-names></name></person-group> (<year>1963</year>) <source>Monographie der Scarabaeidae und Aphodidae der palaearktischen und Orientalischen Region, Coleoptera: Lamellicornia, Band 2, Coprinae (Onitini, Oniticellini, Onthophagini).</source><publisher-name>Tschechoslowakische Akademie der Wissenschaften</publisher-name>, <publisher-loc>Prague</publisher-loc>, <size units="page">627 pp</size>. [XVI plates]</mixed-citation></ref><ref id="B12"><mixed-citation xmlns:xlink="http://www.w3.org/1999/xlink" xlink:type="simple"><person-group><name name-style="western"><surname>Kirby</surname><given-names>W</given-names></name></person-group> (<year>1825</year>) <article-title>A description of such genera and species of insects, alluded to in the «Introduction to Entomology» of Messrs. Kirby and Spence, as appear not to have been before sufficiently noticed or described.</article-title><source>The Transactions of the Linnean Society of London</source><volume>14</volume>(<issue>3</issue>): <fpage>563</fpage>–<lpage>572</lpage>. doi: <ext-link ext-link-type="doi" xlink:href="10.1111/j.1095-8339.1823.tb00103.x" xlink:type="simple">10.1111/j.1095-8339.1823.tb00103.x</ext-link></mixed-citation></ref><ref id="B11"><mixed-citation xmlns:xlink="http://www.w3.org/1999/xlink" xlink:type="simple"><institution xlink:type="simple">ICZN</institution> (<year>1999</year>) <source>International Code of Zoological Nomenclature. Fourth Edition.</source><publisher-name>The International Trust for Zoological Nomenclature</publisher-name>, <publisher-loc>London</publisher-loc>, <size units="page">306 pp</size>.</mixed-citation></ref><ref id="B6"><mixed-citation xmlns:xlink="http://www.w3.org/1999/xlink" xlink:type="simple"><person-group><name name-style="western"><surname>Chandra</surname><given-names>K</given-names></name><name name-style="western"><surname>Gupta</surname><given-names>D</given-names></name></person-group> (<year>2013</year>) <article-title>Scarab beetles (Coleoptera Scarabaeoidea) of Barnawapara Wildlife Sanctuary, Chhattisgarh, India.</article-title><source>Journal of Threatened Taxa</source><volume>5</volume>(<issue>12</issue>): <fpage>4660</fpage>–<lpage>4671</lpage>. doi: <ext-link ext-link-type="doi" xlink:href="10.11609/jott.o3251.4660-71" xlink:type="simple">10.11609/jott.o3251.4660-71</ext-link></mixed-citation></ref><ref id="B19"><mixed-citation xmlns:xlink="http://www.w3.org/1999/xlink" xlink:type="simple"><person-group><name name-style="western"><surname>Venugopal</surname><given-names>KS</given-names></name><name name-style="western"><surname>Thomas</surname><given-names>SK</given-names></name><name name-style="western"><surname>Flemming</surname><given-names>AT</given-names></name></person-group> (<year>2012</year>) <article-title>Diversity and community structure of dung beetles (Coleoptera, Scarabaeinae) associated with semi-urban fragmented agricultural land in the Malabar coast in southern India.</article-title><source>Journal of Threatened Taxa</source><volume>4</volume>(<issue>7</issue>): <fpage>2685</fpage>–<lpage>2692</lpage>. doi: <ext-link ext-link-type="doi" xlink:href="10.11609/jott.o3074.2685-92" xlink:type="simple">10.11609/jott.o3074.2685-92</ext-link></mixed-citation></ref></ref-list></tp:taxon-treatment>
